# Supplementary material for: StackGlyEmbed: prediction of N-linked glycosylation sites using protein language models
Source: Bioinform Adv. 2025 Jun 28;5(1):vbaf146. doi: 10.1093/bioadv/vbaf146 (PMC12237515; doi:10.1093/bioadv/vbaf146)
Supplement: vbaf146_Supplementary_Data [file vbaf146_supplementary_data.zip]

Archive with 2 entries (2 files):
- StackGlyEmbed.xlsx
- OUP_StackGlyEmbed_Supplementary.pdf
