# Supplementary material for: StackGlyEmbed: prediction of N-linked glycosylation sites using protein language models
Source: Bioinform Adv. 2025 Jun 28;5(1):vbaf146. doi: 10.1093/bioadv/vbaf146 (PMC12237515; doi:10.1093/bioadv/vbaf146)
Supplement: vbaf146_Supplementary_Data [file vbaf146_supplementary_data.zip › StackGlyEmbed.xlsx]

## Sheet: table5
Incremental Mutual Info
Learner Combination	MI
SVM	0.2241
XGB	0.2147
ET	0.1643
MLP	0.2109
PLS	0.1313
LR	0.1398
NB	0.058
RF	0.1689
DT	0.0349
KNN	0.1491
SVM, XGB	0.2345
SVM, ET	0.213
SVM, MLP	0.2246
SVM, PLS	0.2052
SVM, LR	0.2021
SVM, NB	0.2239
SVM, RF	0.2218
SVM, DT	0.2271
SVM, KNN	0.2142
SVM, XGB, ET	0.2238
SVM, XGB, MLP	0.2368
SVM, XGB, PLS	0.2222
SVM, XGB, LR	0.2288
SVM, XGB, NB	0.2079
SVM, XGB, RF	0.2261
SVM, XGB, DT	0.1991
SVM, XGB, KNN	0.239
SVM, XGB, KNN, ET	0.2333
SVM, XGB, KNN, MLP	0.2343
SVM, XGB, KNN, PLS	0.2361
SVM, XGB, KNN, LR	0.2318
SVM, XGB, KNN, NB	0.2131
SVM, XGB, KNN, RF	0.2315
SVM, XGB, KNN, DT	0.2071
SVM, XGB, KNN, PLS, ET	0.2348
SVM, XGB, KNN, PLS, MLP	0.2358
SVM, XGB, KNN, PLS, LR	0.2309
SVM, XGB, KNN, PLS, NB	0.2054
SVM, XGB, KNN, PLS, RF	0.2338
SVM, XGB, KNN, PLS, DT	0.209
SVM, XGB, KNN, PLS, MLP, ET	0.2326
SVM, XGB, KNN, PLS, MLP, LR	0.2261
SVM, XGB, KNN, PLS, MLP, NB	0.2239
SVM, XGB, KNN, PLS, MLP, RF	0.2376
SVM, XGB, KNN, PLS, MLP, DT	0.2191
SVM, XGB, KNN, PLS, MLP, RF, ET	0.2302
SVM, XGB, KNN, PLS, MLP, RF, LR	0.2317
SVM, XGB, KNN, PLS, MLP, RF, NB	0.2289
SVM, XGB, KNN, PLS, MLP, RF, DT	0.223
SVM, XGB, KNN, PLS, MLP, RF, LR, ET	0.2239
SVM, XGB, KNN, PLS, MLP, RF, LR, NB	0.2227
SVM, XGB, KNN, PLS, MLP, RF, LR, DT	0.2235
SVM, XGB, KNN, PLS, MLP, RF, LR, ET, NB	0.2178
SVM, XGB, KNN, PLS, MLP, RF, LR, ET, DT	0.2144
SVM, XGB, KNN, PLS, MLP, RF, LR, ET, NB, DT	0.2066

## Sheet: table6
Incremental Mutual Info
Learner Combination	MI
SVM	0.3314
XGB	0.3316
ET	0.3118
MLP	0.3226
PLS	0.2887
LR	0.2949
NB	0.2275
RF	0.2973
DT	0.1449
KNN	0.2811
XGB, SVM	0.3333
XGB, ET	0.3412
XGB, MLP	0.3336
XGB, PLS	0.3334
XGB, LR	0.3357
XGB, NB	0.3235
XGB, RF	0.3351
XGB, DT	0.317
XGB, KNN	0.3425
XGB, KNN, SVM	0.3664
XGB, KNN, ET	0.3497
XGB, KNN, MLP	0.3506
XGB, KNN, PLS	0.3486
XGB, KNN, LR	0.3465
XGB, KNN, NB	0.34
XGB, KNN, RF	0.3598
XGB, KNN, DT	0.3265
XGB, KNN, SVM, ET	0.3497
XGB, KNN, SVM, MLP	0.3423
XGB, KNN, SVM, PLS	0.3383
XGB, KNN, SVM, LR	0.3415
XGB, KNN, SVM, NB	0.3572
XGB, KNN, SVM, RF	0.3407
XGB, KNN, SVM, DT	0.3416
XGB, KNN, SVM, NB, ET	0.3518
XGB, KNN, SVM, NB, MLP	0.3419
XGB, KNN, SVM, NB, PLS	0.3342
XGB, KNN, SVM, NB, LR	0.347
XGB, KNN, SVM, NB, RF	0.3353
XGB, KNN, SVM, NB, DT	0.343
XGB, KNN, SVM, NB, ET, MLP	0.3498
XGB, KNN, SVM, NB, ET, PLS	0.3419
XGB, KNN, SVM, NB, ET, LR	0.3498
XGB, KNN, SVM, NB, ET, RF	0.3474
XGB, KNN, SVM, NB, ET, DT	0.3383
XGB, KNN, SVM, NB, ET, MLP, PLS	0.3325
XGB, KNN, SVM, NB, ET, MLP, LR	0.3522
XGB, KNN, SVM, NB, ET, MLP, RF	0.3486
XGB, KNN, SVM, NB, ET, MLP, DT	0.3396
XGB, KNN, SVM, NB, ET, MLP, LR, PLS	0.3396
XGB, KNN, SVM, NB, ET, MLP, LR, RF	0.3426
XGB, KNN, SVM, NB, ET, MLP, LR, DT	0.353
XGB, KNN, SVM, NB, ET, MLP, LR, DT, PLS	0.3422
XGB, KNN, SVM, NB, ET, MLP, LR, DT, RF	0.3399
XGB, KNN, SVM, NB, ET, MLP, LR, DT, RF, PLS	0.3299

## Sheet: base_SVM
10-Fold results for hyperparameter tuning of SVM base classifier
C, kernel, gamma, degree	Sensitivity	Specificity	Balanced_acc	Accuracy	Precision	F1-score	MCC	AUC	auPR
C':0.01, 'kernel':linear, 'gamma':scale, 'degree': 3	0.739	0.738	0.739	0.739	0.739	0.739	0.477	0.819	0.801
C':0.01, 'kernel':linear, 'gamma':scale, 'degree': 5	0.739	0.738	0.739	0.739	0.739	0.739	0.477	0.819	0.801
C':0.01, 'kernel':linear, 'gamma':auto, 'degree': 3	0.739	0.738	0.739	0.739	0.739	0.739	0.477	0.819	0.801
C':0.01, 'kernel':linear, 'gamma':auto, 'degree': 5	0.739	0.738	0.739	0.739	0.739	0.739	0.477	0.819	0.801
C':0.01, 'kernel':poly, 'gamma':scale, 'degree': 3	0.992	0.123	0.557	0.557	0.533	0.692	0.225	0.761	0.711
C':0.01, 'kernel':poly, 'gamma':scale, 'degree': 5	1	0.011	0.505	0.505	0.503	0.669	0.072	0.677	0.65
C':0.01, 'kernel':poly, 'gamma':auto, 'degree': 3	0.992	0.123	0.557	0.557	0.533	0.692	0.224	0.761	0.711
C':0.01, 'kernel':poly, 'gamma':auto, 'degree': 5	1	0.01	0.505	0.505	0.503	0.669	0.07	0.627	0.61
C':0.01, 'kernel':rbf, 'gamma':scale, 'degree': 3	0.708	0.594	0.651	0.651	0.636	0.67	0.304	0.713	0.678
C':0.01, 'kernel':rbf, 'gamma':scale, 'degree': 5	0.708	0.594	0.651	0.651	0.636	0.67	0.304	0.713	0.678
C':0.01, 'kernel':rbf, 'gamma':auto, 'degree': 3	0.707	0.594	0.65	0.65	0.635	0.669	0.303	0.713	0.678
C':0.01, 'kernel':rbf, 'gamma':auto, 'degree': 5	0.707	0.594	0.65	0.65	0.635	0.669	0.303	0.713	0.678
C':0.01, 'kernel':sigmoid, 'gamma':scale, 'degree': 3	0.778	0.59	0.684	0.684	0.655	0.711	0.375	0.751	0.705
C':0.01, 'kernel':sigmoid, 'gamma':scale, 'degree': 5	0.778	0.59	0.684	0.684	0.655	0.711	0.375	0.751	0.705
C':0.01, 'kernel':sigmoid, 'gamma':auto, 'degree': 3	0.778	0.59	0.684	0.684	0.655	0.711	0.375	0.75	0.705
C':0.01, 'kernel':sigmoid, 'gamma':auto, 'degree': 5	0.778	0.59	0.684	0.684	0.655	0.711	0.375	0.75	0.705
C':0.1, 'kernel':linear, 'gamma':scale, 'degree': 3	0.699	0.723	0.711	0.711	0.717	0.708	0.423	0.792	0.77
C':0.1, 'kernel':linear, 'gamma':scale, 'degree': 5	0.699	0.723	0.711	0.711	0.717	0.708	0.423	0.792	0.77
C':0.1, 'kernel':linear, 'gamma':auto, 'degree': 3	0.699	0.723	0.711	0.711	0.717	0.708	0.423	0.792	0.77
C':0.1, 'kernel':linear, 'gamma':auto, 'degree': 5	0.699	0.723	0.711	0.711	0.717	0.708	0.423	0.792	0.77
C':0.1, 'kernel':poly, 'gamma':scale, 'degree': 3	0.937	0.479	0.708	0.708	0.643	0.762	0.467	0.795	0.751
C':0.1, 'kernel':poly, 'gamma':scale, 'degree': 5	0.997	0.112	0.554	0.554	0.529	0.691	0.232	0.803	0.757
C':0.1, 'kernel':poly, 'gamma':auto, 'degree': 3	0.937	0.476	0.706	0.706	0.642	0.762	0.465	0.795	0.75
C':0.1, 'kernel':poly, 'gamma':auto, 'degree': 5	0.997	0.107	0.552	0.552	0.527	0.69	0.227	0.803	0.757
C':0.1, 'kernel':rbf, 'gamma':scale, 'degree': 3	0.868	0.594	0.731	0.731	0.681	0.763	0.481	0.807	0.767
C':0.1, 'kernel':rbf, 'gamma':scale, 'degree': 5	0.868	0.594	0.731	0.731	0.681	0.763	0.481	0.807	0.767
C':0.1, 'kernel':rbf, 'gamma':auto, 'degree': 3	0.869	0.594	0.731	0.731	0.681	0.764	0.481	0.807	0.767
C':0.1, 'kernel':rbf, 'gamma':auto, 'degree': 5	0.869	0.594	0.731	0.731	0.681	0.764	0.481	0.807	0.767
C':0.1, 'kernel':sigmoid, 'gamma':scale, 'degree': 3	0.876	0.611	0.743	0.743	0.692	0.773	0.505	0.821	0.79
C':0.1, 'kernel':sigmoid, 'gamma':scale, 'degree': 5	0.876	0.611	0.743	0.743	0.692	0.773	0.505	0.821	0.79
C':0.1, 'kernel':sigmoid, 'gamma':auto, 'degree': 3	0.876	0.611	0.743	0.743	0.692	0.773	0.505	0.821	0.79
C':0.1, 'kernel':sigmoid, 'gamma':auto, 'degree': 5	0.876	0.611	0.743	0.743	0.692	0.773	0.505	0.821	0.79
C':1, 'kernel':linear, 'gamma':scale, 'degree': 3	0.688	0.706	0.697	0.697	0.701	0.694	0.394	0.774	0.752
C':1, 'kernel':linear, 'gamma':scale, 'degree': 5	0.688	0.706	0.697	0.697	0.701	0.694	0.394	0.774	0.752
C':1, 'kernel':linear, 'gamma':auto, 'degree': 3	0.688	0.706	0.697	0.697	0.701	0.694	0.394	0.774	0.752
C':1, 'kernel':linear, 'gamma':auto, 'degree': 5	0.688	0.706	0.697	0.697	0.701	0.694	0.394	0.774	0.752
C':1, 'kernel':poly, 'gamma':scale, 'degree': 3	0.852	0.701	0.777	0.777	0.74	0.792	0.56	0.849	0.824
C':1, 'kernel':poly, 'gamma':scale, 'degree': 5	0.932	0.443	0.688	0.688	0.626	0.749	0.43	0.813	0.771
C':1, 'kernel':poly, 'gamma':auto, 'degree': 3	0.853	0.7	0.777	0.777	0.74	0.793	0.56	0.849	0.824
C':1, 'kernel':poly, 'gamma':auto, 'degree': 5	0.933	0.44	0.686	0.686	0.625	0.748	0.428	0.813	0.771
C':1, 'kernel':rbf, 'gamma':scale, 'degree': 3	0.843	0.736	0.789	0.789	0.761	0.8	0.582	0.866	0.844	Default and Accepted
C':1, 'kernel':rbf, 'gamma':scale, 'degree': 5	0.843	0.736	0.789	0.789	0.761	0.8	0.582	0.866	0.844
C':1, 'kernel':rbf, 'gamma':auto, 'degree': 3	0.842	0.736	0.789	0.789	0.761	0.8	0.582	0.866	0.844
C':1, 'kernel':rbf, 'gamma':auto, 'degree': 5	0.842	0.736	0.789	0.789	0.761	0.8	0.582	0.866	0.844
C':1, 'kernel':sigmoid, 'gamma':scale, 'degree': 3	0.795	0.704	0.75	0.75	0.729	0.761	0.502	0.826	0.796
C':1, 'kernel':sigmoid, 'gamma':scale, 'degree': 5	0.795	0.704	0.75	0.75	0.729	0.761	0.502	0.826	0.796
C':1, 'kernel':sigmoid, 'gamma':auto, 'degree': 3	0.794	0.705	0.749	0.749	0.729	0.76	0.501	0.827	0.796
C':1, 'kernel':sigmoid, 'gamma':auto, 'degree': 5	0.794	0.705	0.749	0.749	0.729	0.76	0.501	0.827	0.796
C':10, 'kernel':linear, 'gamma':scale, 'degree': 3	0.681	0.709	0.695	0.695	0.701	0.69	0.39	0.771	0.748
C':10, 'kernel':linear, 'gamma':scale, 'degree': 5	0.681	0.709	0.695	0.695	0.701	0.69	0.39	0.771	0.748
C':10, 'kernel':linear, 'gamma':auto, 'degree': 3	0.681	0.709	0.695	0.695	0.701	0.69	0.39	0.771	0.748
C':10, 'kernel':linear, 'gamma':auto, 'degree': 5	0.681	0.709	0.695	0.695	0.701	0.69	0.39	0.771	0.748
C':10, 'kernel':poly, 'gamma':scale, 'degree': 3	0.814	0.742	0.778	0.778	0.759	0.786	0.557	0.846	0.821
C':10, 'kernel':poly, 'gamma':scale, 'degree': 5	0.88	0.581	0.73	0.73	0.678	0.766	0.483	0.81	0.766
C':10, 'kernel':poly, 'gamma':auto, 'degree': 3	0.814	0.741	0.778	0.778	0.759	0.785	0.557	0.846	0.821
C':10, 'kernel':poly, 'gamma':auto, 'degree': 5	0.88	0.58	0.73	0.73	0.677	0.765	0.483	0.81	0.766
C':10, 'kernel':rbf, 'gamma':scale, 'degree': 3	0.796	0.763	0.779	0.779	0.771	0.783	0.559	0.861	0.842
C':10, 'kernel':rbf, 'gamma':scale, 'degree': 5	0.796	0.763	0.779	0.779	0.771	0.783	0.559	0.861	0.842
C':10, 'kernel':rbf, 'gamma':auto, 'degree': 3	0.796	0.763	0.779	0.779	0.771	0.783	0.559	0.861	0.843
C':10, 'kernel':rbf, 'gamma':auto, 'degree': 5	0.796	0.763	0.779	0.779	0.771	0.783	0.559	0.861	0.843
C':10, 'kernel':sigmoid, 'gamma':scale, 'degree': 3	0.695	0.69	0.692	0.692	0.692	0.693	0.385	0.757	0.718
C':10, 'kernel':sigmoid, 'gamma':scale, 'degree': 5	0.695	0.69	0.692	0.692	0.692	0.693	0.385	0.757	0.718
C':10, 'kernel':sigmoid, 'gamma':auto, 'degree': 3	0.697	0.688	0.692	0.692	0.691	0.694	0.385	0.759	0.72
C':10, 'kernel':sigmoid, 'gamma':auto, 'degree': 5	0.697	0.688	0.692	0.692	0.691	0.694	0.385	0.759	0.72

## Sheet: base_XGB
10-Fold results for hyperparameter tuning of XGB base classifier
eta, max_depth, subsample, colsample_bytree, gamma, alpha, lambda	Sensitivity	Specificity	Balanced_acc	Accuracy	Precision	F1-score	MCC	AUC	auPR
eta':0.001, 'max_depth':6, 'subsample':0.6, 'colsample_bytree': 0.6, 'gamma': 0, 'alpha': 0, 'lambda': 0	0.826	0.671	0.748	0.748	0.715	0.766	0.503	0.823	0.8
eta':0.001, 'max_depth':6, 'subsample':0.6, 'colsample_bytree': 0.6, 'gamma': 0, 'alpha': 0, 'lambda': 0.5	0.825	0.67	0.748	0.748	0.714	0.766	0.501	0.823	0.799
eta':0.001, 'max_depth':6, 'subsample':0.6, 'colsample_bytree': 0.6, 'gamma': 0, 'alpha': 0.1, 'lambda': 0	0.823	0.67	0.746	0.746	0.714	0.764	0.499	0.824	0.8
eta':0.001, 'max_depth':6, 'subsample':0.6, 'colsample_bytree': 0.6, 'gamma': 0, 'alpha': 0.1, 'lambda': 0.5	0.823	0.668	0.745	0.745	0.713	0.764	0.497	0.823	0.799
eta':0.001, 'max_depth':6, 'subsample':0.6, 'colsample_bytree': 0.6, 'gamma': 5, 'alpha': 0, 'lambda': 0	0.825	0.671	0.748	0.748	0.715	0.766	0.502	0.823	0.8
eta':0.001, 'max_depth':6, 'subsample':0.6, 'colsample_bytree': 0.6, 'gamma': 5, 'alpha': 0, 'lambda': 0.5	0.825	0.669	0.747	0.747	0.714	0.765	0.501	0.823	0.799
eta':0.001, 'max_depth':6, 'subsample':0.6, 'colsample_bytree': 0.6, 'gamma': 5, 'alpha': 0.1, 'lambda': 0	0.823	0.67	0.747	0.747	0.714	0.765	0.5	0.823	0.8
eta':0.001, 'max_depth':6, 'subsample':0.6, 'colsample_bytree': 0.6, 'gamma': 5, 'alpha': 0.1, 'lambda': 0.5	0.823	0.669	0.746	0.746	0.713	0.764	0.498	0.823	0.799
eta':0.001, 'max_depth':6, 'subsample':0.6, 'colsample_bytree': 1.0, 'gamma': 0, 'alpha': 0, 'lambda': 0	0.818	0.677	0.747	0.747	0.717	0.764	0.5	0.822	0.8
eta':0.001, 'max_depth':6, 'subsample':0.6, 'colsample_bytree': 1.0, 'gamma': 0, 'alpha': 0, 'lambda': 0.5	0.818	0.677	0.748	0.748	0.717	0.764	0.501	0.822	0.801
eta':0.001, 'max_depth':6, 'subsample':0.6, 'colsample_bytree': 1.0, 'gamma': 0, 'alpha': 0.1, 'lambda': 0	0.819	0.676	0.748	0.748	0.717	0.764	0.501	0.822	0.801
eta':0.001, 'max_depth':6, 'subsample':0.6, 'colsample_bytree': 1.0, 'gamma': 0, 'alpha': 0.1, 'lambda': 0.5	0.816	0.677	0.746	0.746	0.716	0.763	0.498	0.822	0.801
eta':0.001, 'max_depth':6, 'subsample':0.6, 'colsample_bytree': 1.0, 'gamma': 5, 'alpha': 0, 'lambda': 0	0.818	0.677	0.747	0.747	0.717	0.764	0.5	0.822	0.8
eta':0.001, 'max_depth':6, 'subsample':0.6, 'colsample_bytree': 1.0, 'gamma': 5, 'alpha': 0, 'lambda': 0.5	0.817	0.677	0.747	0.747	0.716	0.764	0.499	0.822	0.801
eta':0.001, 'max_depth':6, 'subsample':0.6, 'colsample_bytree': 1.0, 'gamma': 5, 'alpha': 0.1, 'lambda': 0	0.818	0.677	0.748	0.748	0.717	0.764	0.5	0.822	0.801
eta':0.001, 'max_depth':6, 'subsample':0.6, 'colsample_bytree': 1.0, 'gamma': 5, 'alpha': 0.1, 'lambda': 0.5	0.817	0.676	0.747	0.747	0.716	0.763	0.499	0.822	0.801
eta':0.001, 'max_depth':6, 'subsample':1.0, 'colsample_bytree': 0.6, 'gamma': 0, 'alpha': 0, 'lambda': 0	0.818	0.666	0.742	0.742	0.71	0.761	0.491	0.818	0.796
eta':0.001, 'max_depth':6, 'subsample':1.0, 'colsample_bytree': 0.6, 'gamma': 0, 'alpha': 0, 'lambda': 0.5	0.819	0.665	0.742	0.742	0.71	0.76	0.49	0.818	0.796
eta':0.001, 'max_depth':6, 'subsample':1.0, 'colsample_bytree': 0.6, 'gamma': 0, 'alpha': 0.1, 'lambda': 0	0.818	0.666	0.742	0.742	0.71	0.76	0.49	0.818	0.796
eta':0.001, 'max_depth':6, 'subsample':1.0, 'colsample_bytree': 0.6, 'gamma': 0, 'alpha': 0.1, 'lambda': 0.5	0.82	0.663	0.742	0.742	0.709	0.761	0.49	0.818	0.796
eta':0.001, 'max_depth':6, 'subsample':1.0, 'colsample_bytree': 0.6, 'gamma': 5, 'alpha': 0, 'lambda': 0	0.818	0.667	0.743	0.743	0.711	0.761	0.491	0.818	0.796
eta':0.001, 'max_depth':6, 'subsample':1.0, 'colsample_bytree': 0.6, 'gamma': 5, 'alpha': 0, 'lambda': 0.5	0.82	0.666	0.743	0.743	0.71	0.761	0.492	0.818	0.796
eta':0.001, 'max_depth':6, 'subsample':1.0, 'colsample_bytree': 0.6, 'gamma': 5, 'alpha': 0.1, 'lambda': 0	0.818	0.667	0.743	0.743	0.711	0.761	0.491	0.818	0.796
eta':0.001, 'max_depth':6, 'subsample':1.0, 'colsample_bytree': 0.6, 'gamma': 5, 'alpha': 0.1, 'lambda': 0.5	0.82	0.663	0.742	0.742	0.709	0.761	0.49	0.818	0.796
eta':0.001, 'max_depth':6, 'subsample':1.0, 'colsample_bytree': 1.0, 'gamma': 0, 'alpha': 0, 'lambda': 0	0.789	0.617	0.703	0.703	0.673	0.727	0.413	0.775	0.746
eta':0.001, 'max_depth':6, 'subsample':1.0, 'colsample_bytree': 1.0, 'gamma': 0, 'alpha': 0, 'lambda': 0.5	0.79	0.618	0.704	0.704	0.674	0.727	0.415	0.776	0.748
eta':0.001, 'max_depth':6, 'subsample':1.0, 'colsample_bytree': 1.0, 'gamma': 0, 'alpha': 0.1, 'lambda': 0	0.789	0.618	0.703	0.703	0.674	0.727	0.413	0.775	0.746
eta':0.001, 'max_depth':6, 'subsample':1.0, 'colsample_bytree': 1.0, 'gamma': 0, 'alpha': 0.1, 'lambda': 0.5	0.789	0.617	0.703	0.703	0.673	0.726	0.413	0.776	0.748
eta':0.001, 'max_depth':6, 'subsample':1.0, 'colsample_bytree': 1.0, 'gamma': 5, 'alpha': 0, 'lambda': 0	0.79	0.617	0.704	0.704	0.674	0.727	0.414	0.775	0.746
eta':0.001, 'max_depth':6, 'subsample':1.0, 'colsample_bytree': 1.0, 'gamma': 5, 'alpha': 0, 'lambda': 0.5	0.789	0.619	0.704	0.704	0.674	0.727	0.414	0.776	0.748
eta':0.001, 'max_depth':6, 'subsample':1.0, 'colsample_bytree': 1.0, 'gamma': 5, 'alpha': 0.1, 'lambda': 0	0.789	0.618	0.704	0.704	0.674	0.727	0.414	0.775	0.746
eta':0.001, 'max_depth':6, 'subsample':1.0, 'colsample_bytree': 1.0, 'gamma': 5, 'alpha': 0.1, 'lambda': 0.5	0.789	0.619	0.704	0.704	0.674	0.727	0.414	0.776	0.748
eta':0.001, 'max_depth':10, 'subsample':0.6, 'colsample_bytree': 0.6, 'gamma': 0, 'alpha': 0, 'lambda': 0	0.824	0.697	0.76	0.76	0.731	0.775	0.525	0.842	0.818
eta':0.001, 'max_depth':10, 'subsample':0.6, 'colsample_bytree': 0.6, 'gamma': 0, 'alpha': 0, 'lambda': 0.5	0.826	0.698	0.762	0.762	0.733	0.777	0.529	0.84	0.816
eta':0.001, 'max_depth':10, 'subsample':0.6, 'colsample_bytree': 0.6, 'gamma': 0, 'alpha': 0.1, 'lambda': 0	0.823	0.698	0.76	0.76	0.731	0.774	0.525	0.842	0.817
eta':0.001, 'max_depth':10, 'subsample':0.6, 'colsample_bytree': 0.6, 'gamma': 0, 'alpha': 0.1, 'lambda': 0.5	0.828	0.697	0.763	0.763	0.732	0.777	0.53	0.841	0.816
eta':0.001, 'max_depth':10, 'subsample':0.6, 'colsample_bytree': 0.6, 'gamma': 5, 'alpha': 0, 'lambda': 0	0.822	0.698	0.76	0.76	0.732	0.774	0.525	0.841	0.817
eta':0.001, 'max_depth':10, 'subsample':0.6, 'colsample_bytree': 0.6, 'gamma': 5, 'alpha': 0, 'lambda': 0.5	0.823	0.699	0.761	0.761	0.732	0.775	0.526	0.84	0.816
eta':0.001, 'max_depth':10, 'subsample':0.6, 'colsample_bytree': 0.6, 'gamma': 5, 'alpha': 0.1, 'lambda': 0	0.823	0.698	0.761	0.761	0.732	0.775	0.526	0.841	0.817
eta':0.001, 'max_depth':10, 'subsample':0.6, 'colsample_bytree': 0.6, 'gamma': 5, 'alpha': 0.1, 'lambda': 0.5	0.825	0.699	0.762	0.762	0.732	0.776	0.528	0.84	0.815
eta':0.001, 'max_depth':10, 'subsample':0.6, 'colsample_bytree': 1.0, 'gamma': 0, 'alpha': 0, 'lambda': 0	0.815	0.706	0.76	0.76	0.735	0.773	0.524	0.841	0.819
eta':0.001, 'max_depth':10, 'subsample':0.6, 'colsample_bytree': 1.0, 'gamma': 0, 'alpha': 0, 'lambda': 0.5	0.816	0.699	0.758	0.758	0.731	0.771	0.519	0.84	0.818
eta':0.001, 'max_depth':10, 'subsample':0.6, 'colsample_bytree': 1.0, 'gamma': 0, 'alpha': 0.1, 'lambda': 0	0.813	0.704	0.759	0.759	0.733	0.771	0.52	0.841	0.819
eta':0.001, 'max_depth':10, 'subsample':0.6, 'colsample_bytree': 1.0, 'gamma': 0, 'alpha': 0.1, 'lambda': 0.5	0.816	0.7	0.758	0.758	0.731	0.771	0.52	0.84	0.819
eta':0.001, 'max_depth':10, 'subsample':0.6, 'colsample_bytree': 1.0, 'gamma': 5, 'alpha': 0, 'lambda': 0	0.815	0.703	0.759	0.759	0.733	0.772	0.521	0.842	0.82
eta':0.001, 'max_depth':10, 'subsample':0.6, 'colsample_bytree': 1.0, 'gamma': 5, 'alpha': 0, 'lambda': 0.5	0.817	0.699	0.758	0.758	0.731	0.771	0.52	0.839	0.818
eta':0.001, 'max_depth':10, 'subsample':0.6, 'colsample_bytree': 1.0, 'gamma': 5, 'alpha': 0.1, 'lambda': 0	0.816	0.703	0.76	0.76	0.733	0.772	0.523	0.841	0.819
eta':0.001, 'max_depth':10, 'subsample':0.6, 'colsample_bytree': 1.0, 'gamma': 5, 'alpha': 0.1, 'lambda': 0.5	0.816	0.699	0.758	0.758	0.73	0.771	0.519	0.839	0.819
eta':0.001, 'max_depth':10, 'subsample':1.0, 'colsample_bytree': 0.6, 'gamma': 0, 'alpha': 0, 'lambda': 0	0.82	0.703	0.762	0.762	0.734	0.775	0.527	0.844	0.823
eta':0.001, 'max_depth':10, 'subsample':1.0, 'colsample_bytree': 0.6, 'gamma': 0, 'alpha': 0, 'lambda': 0.5	0.823	0.706	0.764	0.764	0.737	0.777	0.532	0.842	0.819
eta':0.001, 'max_depth':10, 'subsample':1.0, 'colsample_bytree': 0.6, 'gamma': 0, 'alpha': 0.1, 'lambda': 0	0.821	0.702	0.762	0.762	0.734	0.775	0.527	0.843	0.822
eta':0.001, 'max_depth':10, 'subsample':1.0, 'colsample_bytree': 0.6, 'gamma': 0, 'alpha': 0.1, 'lambda': 0.5	0.821	0.703	0.762	0.762	0.734	0.775	0.528	0.842	0.82
eta':0.001, 'max_depth':10, 'subsample':1.0, 'colsample_bytree': 0.6, 'gamma': 5, 'alpha': 0, 'lambda': 0	0.82	0.705	0.762	0.762	0.735	0.775	0.528	0.843	0.823
eta':0.001, 'max_depth':10, 'subsample':1.0, 'colsample_bytree': 0.6, 'gamma': 5, 'alpha': 0, 'lambda': 0.5	0.822	0.706	0.764	0.764	0.736	0.777	0.532	0.842	0.821
eta':0.001, 'max_depth':10, 'subsample':1.0, 'colsample_bytree': 0.6, 'gamma': 5, 'alpha': 0.1, 'lambda': 0	0.82	0.705	0.762	0.762	0.735	0.775	0.528	0.843	0.822
eta':0.001, 'max_depth':10, 'subsample':1.0, 'colsample_bytree': 0.6, 'gamma': 5, 'alpha': 0.1, 'lambda': 0.5	0.821	0.704	0.763	0.763	0.735	0.776	0.529	0.842	0.821
eta':0.001, 'max_depth':10, 'subsample':1.0, 'colsample_bytree': 1.0, 'gamma': 0, 'alpha': 0, 'lambda': 0	0.738	0.652	0.695	0.695	0.68	0.707	0.391	0.755	0.72
eta':0.001, 'max_depth':10, 'subsample':1.0, 'colsample_bytree': 1.0, 'gamma': 0, 'alpha': 0, 'lambda': 0.5	0.744	0.653	0.698	0.698	0.682	0.711	0.398	0.76	0.729
eta':0.001, 'max_depth':10, 'subsample':1.0, 'colsample_bytree': 1.0, 'gamma': 0, 'alpha': 0.1, 'lambda': 0	0.739	0.65	0.695	0.695	0.679	0.708	0.391	0.756	0.721
eta':0.001, 'max_depth':10, 'subsample':1.0, 'colsample_bytree': 1.0, 'gamma': 0, 'alpha': 0.1, 'lambda': 0.5	0.743	0.651	0.697	0.697	0.681	0.711	0.396	0.761	0.729
eta':0.001, 'max_depth':10, 'subsample':1.0, 'colsample_bytree': 1.0, 'gamma': 5, 'alpha': 0, 'lambda': 0	0.738	0.652	0.695	0.695	0.679	0.707	0.391	0.756	0.723
eta':0.001, 'max_depth':10, 'subsample':1.0, 'colsample_bytree': 1.0, 'gamma': 5, 'alpha': 0, 'lambda': 0.5	0.741	0.653	0.697	0.697	0.681	0.71	0.396	0.761	0.731
eta':0.001, 'max_depth':10, 'subsample':1.0, 'colsample_bytree': 1.0, 'gamma': 5, 'alpha': 0.1, 'lambda': 0	0.738	0.648	0.693	0.693	0.677	0.706	0.388	0.757	0.726
eta':0.001, 'max_depth':10, 'subsample':1.0, 'colsample_bytree': 1.0, 'gamma': 5, 'alpha': 0.1, 'lambda': 0.5	0.741	0.653	0.697	0.697	0.681	0.71	0.396	0.761	0.731
eta':0.3, 'max_depth':6, 'subsample':0.6, 'colsample_bytree': 0.6, 'gamma': 0, 'alpha': 0, 'lambda': 0	0.779	0.736	0.758	0.758	0.747	0.762	0.516	0.838	0.817
eta':0.3, 'max_depth':6, 'subsample':0.6, 'colsample_bytree': 0.6, 'gamma': 0, 'alpha': 0, 'lambda': 0.5	0.783	0.737	0.76	0.76	0.749	0.766	0.521	0.839	0.818
eta':0.3, 'max_depth':6, 'subsample':0.6, 'colsample_bytree': 0.6, 'gamma': 0, 'alpha': 0.1, 'lambda': 0	0.771	0.735	0.753	0.753	0.744	0.757	0.507	0.836	0.815
eta':0.3, 'max_depth':6, 'subsample':0.6, 'colsample_bytree': 0.6, 'gamma': 0, 'alpha': 0.1, 'lambda': 0.5	0.796	0.734	0.765	0.765	0.75	0.772	0.531	0.841	0.817
eta':0.3, 'max_depth':6, 'subsample':0.6, 'colsample_bytree': 0.6, 'gamma': 5, 'alpha': 0, 'lambda': 0	0.767	0.727	0.747	0.747	0.737	0.752	0.494	0.824	0.801
eta':0.3, 'max_depth':6, 'subsample':0.6, 'colsample_bytree': 0.6, 'gamma': 5, 'alpha': 0, 'lambda': 0.5	0.766	0.731	0.748	0.748	0.74	0.753	0.497	0.83	0.807
eta':0.3, 'max_depth':6, 'subsample':0.6, 'colsample_bytree': 0.6, 'gamma': 5, 'alpha': 0.1, 'lambda': 0	0.768	0.728	0.748	0.748	0.738	0.753	0.496	0.827	0.8
eta':0.3, 'max_depth':6, 'subsample':0.6, 'colsample_bytree': 0.6, 'gamma': 5, 'alpha': 0.1, 'lambda': 0.5	0.768	0.736	0.752	0.752	0.744	0.756	0.504	0.832	0.809
eta':0.3, 'max_depth':6, 'subsample':0.6, 'colsample_bytree': 1.0, 'gamma': 0, 'alpha': 0, 'lambda': 0	0.774	0.731	0.752	0.752	0.742	0.758	0.505	0.837	0.816
eta':0.3, 'max_depth':6, 'subsample':0.6, 'colsample_bytree': 1.0, 'gamma': 0, 'alpha': 0, 'lambda': 0.5	0.785	0.74	0.762	0.762	0.751	0.767	0.525	0.842	0.818
eta':0.3, 'max_depth':6, 'subsample':0.6, 'colsample_bytree': 1.0, 'gamma': 0, 'alpha': 0.1, 'lambda': 0	0.781	0.737	0.759	0.759	0.748	0.764	0.518	0.842	0.821
eta':0.3, 'max_depth':6, 'subsample':0.6, 'colsample_bytree': 1.0, 'gamma': 0, 'alpha': 0.1, 'lambda': 0.5	0.786	0.741	0.763	0.763	0.752	0.769	0.528	0.843	0.821
eta':0.3, 'max_depth':6, 'subsample':0.6, 'colsample_bytree': 1.0, 'gamma': 5, 'alpha': 0, 'lambda': 0	0.759	0.73	0.745	0.745	0.738	0.748	0.489	0.827	0.807
eta':0.3, 'max_depth':6, 'subsample':0.6, 'colsample_bytree': 1.0, 'gamma': 5, 'alpha': 0, 'lambda': 0.5	0.767	0.725	0.746	0.746	0.736	0.751	0.493	0.828	0.807
eta':0.3, 'max_depth':6, 'subsample':0.6, 'colsample_bytree': 1.0, 'gamma': 5, 'alpha': 0.1, 'lambda': 0	0.762	0.718	0.74	0.74	0.73	0.746	0.481	0.827	0.805
eta':0.3, 'max_depth':6, 'subsample':0.6, 'colsample_bytree': 1.0, 'gamma': 5, 'alpha': 0.1, 'lambda': 0.5	0.764	0.74	0.752	0.752	0.747	0.755	0.505	0.83	0.808
eta':0.3, 'max_depth':6, 'subsample':1.0, 'colsample_bytree': 0.6, 'gamma': 0, 'alpha': 0, 'lambda': 0	0.804	0.748	0.776	0.776	0.761	0.782	0.553	0.858	0.841
eta':0.3, 'max_depth':6, 'subsample':1.0, 'colsample_bytree': 0.6, 'gamma': 0, 'alpha': 0, 'lambda': 0.5	0.804	0.741	0.772	0.772	0.756	0.779	0.546	0.856	0.837
eta':0.3, 'max_depth':6, 'subsample':1.0, 'colsample_bytree': 0.6, 'gamma': 0, 'alpha': 0.1, 'lambda': 0	0.804	0.748	0.776	0.776	0.761	0.782	0.553	0.858	0.842
eta':0.3, 'max_depth':6, 'subsample':1.0, 'colsample_bytree': 0.6, 'gamma': 0, 'alpha': 0.1, 'lambda': 0.5	0.804	0.745	0.774	0.774	0.759	0.781	0.55	0.857	0.839
eta':0.3, 'max_depth':6, 'subsample':1.0, 'colsample_bytree': 0.6, 'gamma': 5, 'alpha': 0, 'lambda': 0	0.783	0.726	0.755	0.755	0.741	0.761	0.51	0.837	0.818
eta':0.3, 'max_depth':6, 'subsample':1.0, 'colsample_bytree': 0.6, 'gamma': 5, 'alpha': 0, 'lambda': 0.5	0.783	0.728	0.756	0.756	0.742	0.762	0.512	0.838	0.817
eta':0.3, 'max_depth':6, 'subsample':1.0, 'colsample_bytree': 0.6, 'gamma': 5, 'alpha': 0.1, 'lambda': 0	0.78	0.721	0.75	0.75	0.736	0.758	0.502	0.835	0.817
eta':0.3, 'max_depth':6, 'subsample':1.0, 'colsample_bytree': 0.6, 'gamma': 5, 'alpha': 0.1, 'lambda': 0.5	0.786	0.726	0.756	0.756	0.742	0.763	0.513	0.836	0.818
eta':0.3, 'max_depth':6, 'subsample':1.0, 'colsample_bytree': 1.0, 'gamma': 0, 'alpha': 0, 'lambda': 0	0.807	0.744	0.776	0.776	0.759	0.782	0.552	0.857	0.84	Default
eta':0.3, 'max_depth':6, 'subsample':1.0, 'colsample_bytree': 1.0, 'gamma': 0, 'alpha': 0, 'lambda': 0.5	0.804	0.744	0.774	0.774	0.758	0.78	0.548	0.857	0.839
eta':0.3, 'max_depth':6, 'subsample':1.0, 'colsample_bytree': 1.0, 'gamma': 0, 'alpha': 0.1, 'lambda': 0	0.802	0.754	0.778	0.778	0.765	0.783	0.556	0.858	0.842
eta':0.3, 'max_depth':6, 'subsample':1.0, 'colsample_bytree': 1.0, 'gamma': 0, 'alpha': 0.1, 'lambda': 0.5	0.805	0.743	0.774	0.774	0.758	0.781	0.549	0.861	0.848
eta':0.3, 'max_depth':6, 'subsample':1.0, 'colsample_bytree': 1.0, 'gamma': 5, 'alpha': 0, 'lambda': 0	0.785	0.727	0.756	0.756	0.742	0.763	0.513	0.834	0.809
eta':0.3, 'max_depth':6, 'subsample':1.0, 'colsample_bytree': 1.0, 'gamma': 5, 'alpha': 0, 'lambda': 0.5	0.785	0.723	0.754	0.754	0.739	0.761	0.508	0.837	0.817
eta':0.3, 'max_depth':6, 'subsample':1.0, 'colsample_bytree': 1.0, 'gamma': 5, 'alpha': 0.1, 'lambda': 0	0.785	0.724	0.755	0.755	0.74	0.762	0.511	0.835	0.817
eta':0.3, 'max_depth':6, 'subsample':1.0, 'colsample_bytree': 1.0, 'gamma': 5, 'alpha': 0.1, 'lambda': 0.5	0.781	0.721	0.751	0.751	0.737	0.758	0.502	0.836	0.82
eta':0.3, 'max_depth':10, 'subsample':0.6, 'colsample_bytree': 0.6, 'gamma': 0, 'alpha': 0, 'lambda': 0	0.79	0.736	0.763	0.763	0.749	0.769	0.526	0.84	0.814
eta':0.3, 'max_depth':10, 'subsample':0.6, 'colsample_bytree': 0.6, 'gamma': 0, 'alpha': 0, 'lambda': 0.5	0.793	0.736	0.764	0.764	0.75	0.771	0.529	0.844	0.82
eta':0.3, 'max_depth':10, 'subsample':0.6, 'colsample_bytree': 0.6, 'gamma': 0, 'alpha': 0.1, 'lambda': 0	0.788	0.739	0.763	0.763	0.751	0.769	0.528	0.84	0.815
eta':0.3, 'max_depth':10, 'subsample':0.6, 'colsample_bytree': 0.6, 'gamma': 0, 'alpha': 0.1, 'lambda': 0.5	0.785	0.726	0.756	0.756	0.742	0.763	0.512	0.839	0.815
eta':0.3, 'max_depth':10, 'subsample':0.6, 'colsample_bytree': 0.6, 'gamma': 5, 'alpha': 0, 'lambda': 0	0.759	0.726	0.742	0.742	0.735	0.746	0.485	0.819	0.795
eta':0.3, 'max_depth':10, 'subsample':0.6, 'colsample_bytree': 0.6, 'gamma': 5, 'alpha': 0, 'lambda': 0.5	0.762	0.721	0.742	0.742	0.732	0.747	0.484	0.819	0.791
eta':0.3, 'max_depth':10, 'subsample':0.6, 'colsample_bytree': 0.6, 'gamma': 5, 'alpha': 0.1, 'lambda': 0	0.757	0.72	0.739	0.739	0.73	0.743	0.478	0.815	0.787
eta':0.3, 'max_depth':10, 'subsample':0.6, 'colsample_bytree': 0.6, 'gamma': 5, 'alpha': 0.1, 'lambda': 0.5	0.759	0.725	0.742	0.742	0.734	0.746	0.484	0.821	0.798
eta':0.3, 'max_depth':10, 'subsample':0.6, 'colsample_bytree': 1.0, 'gamma': 0, 'alpha': 0, 'lambda': 0	0.789	0.735	0.762	0.762	0.749	0.768	0.525	0.842	0.819
eta':0.3, 'max_depth':10, 'subsample':0.6, 'colsample_bytree': 1.0, 'gamma': 0, 'alpha': 0, 'lambda': 0.5	0.787	0.739	0.763	0.763	0.751	0.769	0.527	0.84	0.813
eta':0.3, 'max_depth':10, 'subsample':0.6, 'colsample_bytree': 1.0, 'gamma': 0, 'alpha': 0.1, 'lambda': 0	0.788	0.732	0.76	0.76	0.746	0.767	0.521	0.839	0.813
eta':0.3, 'max_depth':10, 'subsample':0.6, 'colsample_bytree': 1.0, 'gamma': 0, 'alpha': 0.1, 'lambda': 0.5	0.787	0.729	0.758	0.758	0.744	0.765	0.517	0.84	0.817
eta':0.3, 'max_depth':10, 'subsample':0.6, 'colsample_bytree': 1.0, 'gamma': 5, 'alpha': 0, 'lambda': 0	0.763	0.717	0.74	0.74	0.73	0.746	0.48	0.814	0.784
eta':0.3, 'max_depth':10, 'subsample':0.6, 'colsample_bytree': 1.0, 'gamma': 5, 'alpha': 0, 'lambda': 0.5	0.753	0.718	0.735	0.735	0.727	0.74	0.471	0.817	0.794
eta':0.3, 'max_depth':10, 'subsample':0.6, 'colsample_bytree': 1.0, 'gamma': 5, 'alpha': 0.1, 'lambda': 0	0.757	0.708	0.732	0.732	0.721	0.739	0.465	0.814	0.789
eta':0.3, 'max_depth':10, 'subsample':0.6, 'colsample_bytree': 1.0, 'gamma': 5, 'alpha': 0.1, 'lambda': 0.5	0.76	0.717	0.738	0.738	0.729	0.744	0.477	0.818	0.793
eta':0.3, 'max_depth':10, 'subsample':1.0, 'colsample_bytree': 0.6, 'gamma': 0, 'alpha': 0, 'lambda': 0	0.807	0.745	0.776	0.776	0.76	0.783	0.553	0.858	0.841
eta':0.3, 'max_depth':10, 'subsample':1.0, 'colsample_bytree': 0.6, 'gamma': 0, 'alpha': 0, 'lambda': 0.5	0.808	0.755	0.781	0.781	0.767	0.787	0.563	0.86	0.841	Accepted
eta':0.3, 'max_depth':10, 'subsample':1.0, 'colsample_bytree': 0.6, 'gamma': 0, 'alpha': 0.1, 'lambda': 0	0.801	0.739	0.77	0.77	0.755	0.777	0.542	0.855	0.837
eta':0.3, 'max_depth':10, 'subsample':1.0, 'colsample_bytree': 0.6, 'gamma': 0, 'alpha': 0.1, 'lambda': 0.5	0.812	0.739	0.775	0.775	0.757	0.783	0.552	0.858	0.842
eta':0.3, 'max_depth':10, 'subsample':1.0, 'colsample_bytree': 0.6, 'gamma': 5, 'alpha': 0, 'lambda': 0	0.768	0.728	0.748	0.748	0.739	0.753	0.497	0.825	0.801
eta':0.3, 'max_depth':10, 'subsample':1.0, 'colsample_bytree': 0.6, 'gamma': 5, 'alpha': 0, 'lambda': 0.5	0.767	0.724	0.746	0.746	0.736	0.751	0.492	0.827	0.802
eta':0.3, 'max_depth':10, 'subsample':1.0, 'colsample_bytree': 0.6, 'gamma': 5, 'alpha': 0.1, 'lambda': 0	0.775	0.723	0.749	0.749	0.737	0.755	0.498	0.825	0.803
eta':0.3, 'max_depth':10, 'subsample':1.0, 'colsample_bytree': 0.6, 'gamma': 5, 'alpha': 0.1, 'lambda': 0.5	0.778	0.728	0.753	0.753	0.74	0.759	0.506	0.827	0.798
eta':0.3, 'max_depth':10, 'subsample':1.0, 'colsample_bytree': 1.0, 'gamma': 0, 'alpha': 0, 'lambda': 0	0.803	0.746	0.775	0.775	0.76	0.781	0.551	0.857	0.839
eta':0.3, 'max_depth':10, 'subsample':1.0, 'colsample_bytree': 1.0, 'gamma': 0, 'alpha': 0, 'lambda': 0.5	0.804	0.747	0.776	0.776	0.761	0.782	0.552	0.859	0.841
eta':0.3, 'max_depth':10, 'subsample':1.0, 'colsample_bytree': 1.0, 'gamma': 0, 'alpha': 0.1, 'lambda': 0	0.809	0.74	0.775	0.775	0.757	0.782	0.55	0.858	0.839
eta':0.3, 'max_depth':10, 'subsample':1.0, 'colsample_bytree': 1.0, 'gamma': 0, 'alpha': 0.1, 'lambda': 0.5	0.807	0.749	0.778	0.778	0.763	0.784	0.557	0.859	0.841
eta':0.3, 'max_depth':10, 'subsample':1.0, 'colsample_bytree': 1.0, 'gamma': 5, 'alpha': 0, 'lambda': 0	0.765	0.716	0.74	0.74	0.729	0.746	0.481	0.821	0.798
eta':0.3, 'max_depth':10, 'subsample':1.0, 'colsample_bytree': 1.0, 'gamma': 5, 'alpha': 0, 'lambda': 0.5	0.77	0.72	0.745	0.745	0.734	0.751	0.491	0.826	0.804
eta':0.3, 'max_depth':10, 'subsample':1.0, 'colsample_bytree': 1.0, 'gamma': 5, 'alpha': 0.1, 'lambda': 0	0.765	0.717	0.741	0.741	0.73	0.747	0.483	0.82	0.798
eta':0.3, 'max_depth':10, 'subsample':1.0, 'colsample_bytree': 1.0, 'gamma': 5, 'alpha': 0.1, 'lambda': 0.5	0.765	0.723	0.744	0.744	0.734	0.75	0.489	0.826	0.807

## Sheet: base_KNN
10-Fold results for hyperparameter tuning of KNN base classifier
n_neighbors, weights, algorithm, leaf_size, p	Sensitivity	Specificity	Balanced_acc	Accuracy	Precision	F1-score	MCC	AUC	auPR
n_neighbors':5, 'weights':uniform, 'algorithm':auto, 'leaf_size': 20, 'p': 1	0.735	0.749	0.742	0.742	0.746	0.74	0.484	0.818	0.778
n_neighbors':5, 'weights':uniform, 'algorithm':auto, 'leaf_size': 20, 'p': 2	0.725	0.736	0.73	0.73	0.733	0.729	0.461	0.802	0.759
n_neighbors':5, 'weights':uniform, 'algorithm':auto, 'leaf_size': 30, 'p': 1	0.735	0.749	0.742	0.742	0.746	0.74	0.484	0.818	0.778
n_neighbors':5, 'weights':uniform, 'algorithm':auto, 'leaf_size': 30, 'p': 2	0.725	0.736	0.73	0.73	0.733	0.729	0.461	0.802	0.759	Default
n_neighbors':5, 'weights':uniform, 'algorithm':auto, 'leaf_size': 50, 'p': 1	0.735	0.749	0.742	0.742	0.746	0.74	0.484	0.818	0.778
n_neighbors':5, 'weights':uniform, 'algorithm':auto, 'leaf_size': 50, 'p': 2	0.725	0.736	0.73	0.73	0.733	0.729	0.461	0.802	0.759
n_neighbors':5, 'weights':uniform, 'algorithm':ball_tree, 'leaf_size': 20, 'p': 1	0.735	0.749	0.742	0.742	0.746	0.74	0.484	0.818	0.778
n_neighbors':5, 'weights':uniform, 'algorithm':ball_tree, 'leaf_size': 20, 'p': 2	0.725	0.736	0.73	0.73	0.733	0.729	0.461	0.802	0.759
n_neighbors':5, 'weights':uniform, 'algorithm':ball_tree, 'leaf_size': 30, 'p': 1	0.735	0.749	0.742	0.742	0.746	0.74	0.484	0.818	0.778
n_neighbors':5, 'weights':uniform, 'algorithm':ball_tree, 'leaf_size': 30, 'p': 2	0.725	0.736	0.73	0.73	0.733	0.729	0.461	0.802	0.759
n_neighbors':5, 'weights':uniform, 'algorithm':ball_tree, 'leaf_size': 50, 'p': 1	0.735	0.749	0.742	0.742	0.746	0.74	0.484	0.818	0.778
n_neighbors':5, 'weights':uniform, 'algorithm':ball_tree, 'leaf_size': 50, 'p': 2	0.725	0.736	0.73	0.73	0.733	0.729	0.461	0.802	0.759
n_neighbors':5, 'weights':uniform, 'algorithm':kd_tree, 'leaf_size': 20, 'p': 1	0.735	0.749	0.742	0.742	0.746	0.74	0.484	0.818	0.778
n_neighbors':5, 'weights':uniform, 'algorithm':kd_tree, 'leaf_size': 20, 'p': 2	0.725	0.736	0.73	0.73	0.733	0.729	0.461	0.802	0.759
n_neighbors':5, 'weights':uniform, 'algorithm':kd_tree, 'leaf_size': 30, 'p': 1	0.735	0.749	0.742	0.742	0.746	0.74	0.484	0.818	0.778
n_neighbors':5, 'weights':uniform, 'algorithm':kd_tree, 'leaf_size': 30, 'p': 2	0.725	0.736	0.73	0.73	0.733	0.729	0.461	0.802	0.759
n_neighbors':5, 'weights':uniform, 'algorithm':kd_tree, 'leaf_size': 50, 'p': 1	0.735	0.749	0.742	0.742	0.746	0.74	0.484	0.818	0.778
n_neighbors':5, 'weights':uniform, 'algorithm':kd_tree, 'leaf_size': 50, 'p': 2	0.725	0.736	0.73	0.73	0.733	0.729	0.461	0.802	0.759
n_neighbors':5, 'weights':distance, 'algorithm':auto, 'leaf_size': 20, 'p': 1	0.727	0.754	0.74	0.74	0.747	0.737	0.481	0.828	0.81
n_neighbors':5, 'weights':distance, 'algorithm':auto, 'leaf_size': 20, 'p': 2	0.718	0.739	0.729	0.729	0.734	0.726	0.457	0.81	0.79
n_neighbors':5, 'weights':distance, 'algorithm':auto, 'leaf_size': 30, 'p': 1	0.727	0.754	0.74	0.74	0.747	0.737	0.481	0.828	0.81
n_neighbors':5, 'weights':distance, 'algorithm':auto, 'leaf_size': 30, 'p': 2	0.718	0.739	0.729	0.729	0.734	0.726	0.457	0.81	0.79
n_neighbors':5, 'weights':distance, 'algorithm':auto, 'leaf_size': 50, 'p': 1	0.727	0.754	0.74	0.74	0.747	0.737	0.481	0.828	0.81
n_neighbors':5, 'weights':distance, 'algorithm':auto, 'leaf_size': 50, 'p': 2	0.718	0.739	0.729	0.729	0.734	0.726	0.457	0.81	0.79
n_neighbors':5, 'weights':distance, 'algorithm':ball_tree, 'leaf_size': 20, 'p': 1	0.727	0.754	0.74	0.74	0.747	0.737	0.481	0.828	0.81
n_neighbors':5, 'weights':distance, 'algorithm':ball_tree, 'leaf_size': 20, 'p': 2	0.718	0.739	0.729	0.729	0.734	0.726	0.457	0.81	0.79
n_neighbors':5, 'weights':distance, 'algorithm':ball_tree, 'leaf_size': 30, 'p': 1	0.727	0.754	0.74	0.74	0.747	0.737	0.481	0.828	0.81
n_neighbors':5, 'weights':distance, 'algorithm':ball_tree, 'leaf_size': 30, 'p': 2	0.718	0.739	0.729	0.729	0.734	0.726	0.457	0.81	0.79
n_neighbors':5, 'weights':distance, 'algorithm':ball_tree, 'leaf_size': 50, 'p': 1	0.727	0.754	0.74	0.74	0.747	0.737	0.481	0.828	0.81
n_neighbors':5, 'weights':distance, 'algorithm':ball_tree, 'leaf_size': 50, 'p': 2	0.718	0.739	0.729	0.729	0.734	0.726	0.457	0.81	0.79
n_neighbors':5, 'weights':distance, 'algorithm':kd_tree, 'leaf_size': 20, 'p': 1	0.727	0.754	0.74	0.74	0.747	0.737	0.481	0.828	0.81
n_neighbors':5, 'weights':distance, 'algorithm':kd_tree, 'leaf_size': 20, 'p': 2	0.718	0.739	0.729	0.729	0.734	0.726	0.457	0.81	0.79
n_neighbors':5, 'weights':distance, 'algorithm':kd_tree, 'leaf_size': 30, 'p': 1	0.727	0.754	0.74	0.74	0.747	0.737	0.481	0.828	0.81
n_neighbors':5, 'weights':distance, 'algorithm':kd_tree, 'leaf_size': 30, 'p': 2	0.718	0.739	0.729	0.729	0.734	0.726	0.457	0.81	0.79
n_neighbors':5, 'weights':distance, 'algorithm':kd_tree, 'leaf_size': 50, 'p': 1	0.727	0.754	0.74	0.74	0.747	0.737	0.481	0.828	0.81
n_neighbors':5, 'weights':distance, 'algorithm':kd_tree, 'leaf_size': 50, 'p': 2	0.718	0.739	0.729	0.729	0.734	0.726	0.457	0.81	0.79
n_neighbors':15, 'weights':uniform, 'algorithm':auto, 'leaf_size': 20, 'p': 1	0.758	0.714	0.736	0.736	0.726	0.741	0.472	0.82	0.79
n_neighbors':15, 'weights':uniform, 'algorithm':auto, 'leaf_size': 20, 'p': 2	0.752	0.708	0.73	0.73	0.721	0.736	0.461	0.81	0.779
n_neighbors':15, 'weights':uniform, 'algorithm':auto, 'leaf_size': 30, 'p': 1	0.758	0.714	0.736	0.736	0.726	0.741	0.472	0.82	0.79
n_neighbors':15, 'weights':uniform, 'algorithm':auto, 'leaf_size': 30, 'p': 2	0.752	0.708	0.73	0.73	0.721	0.736	0.461	0.81	0.779
n_neighbors':15, 'weights':uniform, 'algorithm':auto, 'leaf_size': 50, 'p': 1	0.758	0.714	0.736	0.736	0.726	0.741	0.472	0.82	0.79
n_neighbors':15, 'weights':uniform, 'algorithm':auto, 'leaf_size': 50, 'p': 2	0.752	0.708	0.73	0.73	0.721	0.736	0.461	0.81	0.779
n_neighbors':15, 'weights':uniform, 'algorithm':ball_tree, 'leaf_size': 20, 'p': 1	0.758	0.714	0.736	0.736	0.726	0.741	0.472	0.82	0.79
n_neighbors':15, 'weights':uniform, 'algorithm':ball_tree, 'leaf_size': 20, 'p': 2	0.752	0.708	0.73	0.73	0.721	0.736	0.461	0.81	0.779
n_neighbors':15, 'weights':uniform, 'algorithm':ball_tree, 'leaf_size': 30, 'p': 1	0.758	0.714	0.736	0.736	0.726	0.741	0.472	0.82	0.79
n_neighbors':15, 'weights':uniform, 'algorithm':ball_tree, 'leaf_size': 30, 'p': 2	0.752	0.708	0.73	0.73	0.721	0.736	0.461	0.81	0.779
n_neighbors':15, 'weights':uniform, 'algorithm':ball_tree, 'leaf_size': 50, 'p': 1	0.758	0.714	0.736	0.736	0.726	0.741	0.472	0.82	0.79
n_neighbors':15, 'weights':uniform, 'algorithm':ball_tree, 'leaf_size': 50, 'p': 2	0.752	0.708	0.73	0.73	0.721	0.736	0.461	0.81	0.779
n_neighbors':15, 'weights':uniform, 'algorithm':kd_tree, 'leaf_size': 20, 'p': 1	0.758	0.714	0.736	0.736	0.726	0.741	0.472	0.82	0.79
n_neighbors':15, 'weights':uniform, 'algorithm':kd_tree, 'leaf_size': 20, 'p': 2	0.752	0.708	0.73	0.73	0.721	0.736	0.461	0.81	0.779
n_neighbors':15, 'weights':uniform, 'algorithm':kd_tree, 'leaf_size': 30, 'p': 1	0.758	0.714	0.736	0.736	0.726	0.741	0.472	0.82	0.79
n_neighbors':15, 'weights':uniform, 'algorithm':kd_tree, 'leaf_size': 30, 'p': 2	0.752	0.708	0.73	0.73	0.721	0.736	0.461	0.81	0.779
n_neighbors':15, 'weights':uniform, 'algorithm':kd_tree, 'leaf_size': 50, 'p': 1	0.758	0.714	0.736	0.736	0.726	0.741	0.472	0.82	0.79
n_neighbors':15, 'weights':uniform, 'algorithm':kd_tree, 'leaf_size': 50, 'p': 2	0.752	0.708	0.73	0.73	0.721	0.736	0.461	0.81	0.779
n_neighbors':15, 'weights':distance, 'algorithm':auto, 'leaf_size': 20, 'p': 1	0.752	0.725	0.738	0.738	0.732	0.742	0.477	0.828	0.814
n_neighbors':15, 'weights':distance, 'algorithm':auto, 'leaf_size': 20, 'p': 2	0.747	0.716	0.732	0.732	0.725	0.736	0.464	0.817	0.8
n_neighbors':15, 'weights':distance, 'algorithm':auto, 'leaf_size': 30, 'p': 1	0.752	0.725	0.738	0.738	0.732	0.742	0.477	0.828	0.814
n_neighbors':15, 'weights':distance, 'algorithm':auto, 'leaf_size': 30, 'p': 2	0.747	0.716	0.732	0.732	0.725	0.736	0.464	0.817	0.8
n_neighbors':15, 'weights':distance, 'algorithm':auto, 'leaf_size': 50, 'p': 1	0.752	0.725	0.738	0.738	0.732	0.742	0.477	0.828	0.814
n_neighbors':15, 'weights':distance, 'algorithm':auto, 'leaf_size': 50, 'p': 2	0.747	0.716	0.732	0.732	0.725	0.736	0.464	0.817	0.8
n_neighbors':15, 'weights':distance, 'algorithm':ball_tree, 'leaf_size': 20, 'p': 1	0.752	0.725	0.738	0.738	0.732	0.742	0.477	0.828	0.814
n_neighbors':15, 'weights':distance, 'algorithm':ball_tree, 'leaf_size': 20, 'p': 2	0.747	0.716	0.732	0.732	0.725	0.736	0.464	0.817	0.8
n_neighbors':15, 'weights':distance, 'algorithm':ball_tree, 'leaf_size': 30, 'p': 1	0.752	0.725	0.738	0.738	0.732	0.742	0.477	0.828	0.814
n_neighbors':15, 'weights':distance, 'algorithm':ball_tree, 'leaf_size': 30, 'p': 2	0.747	0.716	0.732	0.732	0.725	0.736	0.464	0.817	0.8
n_neighbors':15, 'weights':distance, 'algorithm':ball_tree, 'leaf_size': 50, 'p': 1	0.752	0.725	0.738	0.738	0.732	0.742	0.477	0.828	0.814
n_neighbors':15, 'weights':distance, 'algorithm':ball_tree, 'leaf_size': 50, 'p': 2	0.747	0.716	0.732	0.732	0.725	0.736	0.464	0.817	0.8
n_neighbors':15, 'weights':distance, 'algorithm':kd_tree, 'leaf_size': 20, 'p': 1	0.752	0.725	0.738	0.738	0.732	0.742	0.477	0.828	0.814
n_neighbors':15, 'weights':distance, 'algorithm':kd_tree, 'leaf_size': 20, 'p': 2	0.747	0.716	0.732	0.732	0.725	0.736	0.464	0.817	0.8
n_neighbors':15, 'weights':distance, 'algorithm':kd_tree, 'leaf_size': 30, 'p': 1	0.752	0.725	0.738	0.738	0.732	0.742	0.477	0.828	0.814
n_neighbors':15, 'weights':distance, 'algorithm':kd_tree, 'leaf_size': 30, 'p': 2	0.747	0.716	0.732	0.732	0.725	0.736	0.464	0.817	0.8
n_neighbors':15, 'weights':distance, 'algorithm':kd_tree, 'leaf_size': 50, 'p': 1	0.752	0.725	0.738	0.738	0.732	0.742	0.477	0.828	0.814
n_neighbors':15, 'weights':distance, 'algorithm':kd_tree, 'leaf_size': 50, 'p': 2	0.747	0.716	0.732	0.732	0.725	0.736	0.464	0.817	0.8
n_neighbors':30, 'weights':uniform, 'algorithm':auto, 'leaf_size': 20, 'p': 1	0.748	0.719	0.733	0.733	0.727	0.737	0.467	0.816	0.787
n_neighbors':30, 'weights':uniform, 'algorithm':auto, 'leaf_size': 20, 'p': 2	0.74	0.719	0.73	0.73	0.725	0.733	0.46	0.811	0.781
n_neighbors':30, 'weights':uniform, 'algorithm':auto, 'leaf_size': 30, 'p': 1	0.748	0.719	0.733	0.733	0.727	0.737	0.467	0.816	0.787
n_neighbors':30, 'weights':uniform, 'algorithm':auto, 'leaf_size': 30, 'p': 2	0.74	0.719	0.73	0.73	0.725	0.733	0.46	0.811	0.781
n_neighbors':30, 'weights':uniform, 'algorithm':auto, 'leaf_size': 50, 'p': 1	0.748	0.719	0.733	0.733	0.727	0.737	0.467	0.816	0.787
n_neighbors':30, 'weights':uniform, 'algorithm':auto, 'leaf_size': 50, 'p': 2	0.74	0.719	0.73	0.73	0.725	0.733	0.46	0.811	0.781
n_neighbors':30, 'weights':uniform, 'algorithm':ball_tree, 'leaf_size': 20, 'p': 1	0.748	0.719	0.733	0.733	0.727	0.737	0.467	0.816	0.787
n_neighbors':30, 'weights':uniform, 'algorithm':ball_tree, 'leaf_size': 20, 'p': 2	0.74	0.719	0.73	0.73	0.725	0.733	0.46	0.811	0.781
n_neighbors':30, 'weights':uniform, 'algorithm':ball_tree, 'leaf_size': 30, 'p': 1	0.748	0.719	0.733	0.733	0.727	0.737	0.467	0.816	0.787
n_neighbors':30, 'weights':uniform, 'algorithm':ball_tree, 'leaf_size': 30, 'p': 2	0.74	0.719	0.73	0.73	0.725	0.733	0.46	0.811	0.781
n_neighbors':30, 'weights':uniform, 'algorithm':ball_tree, 'leaf_size': 50, 'p': 1	0.748	0.719	0.733	0.733	0.727	0.737	0.467	0.816	0.787
n_neighbors':30, 'weights':uniform, 'algorithm':ball_tree, 'leaf_size': 50, 'p': 2	0.74	0.719	0.73	0.73	0.725	0.733	0.46	0.811	0.781
n_neighbors':30, 'weights':uniform, 'algorithm':kd_tree, 'leaf_size': 20, 'p': 1	0.748	0.719	0.733	0.733	0.727	0.737	0.467	0.816	0.787
n_neighbors':30, 'weights':uniform, 'algorithm':kd_tree, 'leaf_size': 20, 'p': 2	0.74	0.719	0.73	0.73	0.725	0.733	0.46	0.811	0.781
n_neighbors':30, 'weights':uniform, 'algorithm':kd_tree, 'leaf_size': 30, 'p': 1	0.748	0.719	0.733	0.733	0.727	0.737	0.467	0.816	0.787
n_neighbors':30, 'weights':uniform, 'algorithm':kd_tree, 'leaf_size': 30, 'p': 2	0.74	0.719	0.73	0.73	0.725	0.733	0.46	0.811	0.781
n_neighbors':30, 'weights':uniform, 'algorithm':kd_tree, 'leaf_size': 50, 'p': 1	0.748	0.719	0.733	0.733	0.727	0.737	0.467	0.816	0.787
n_neighbors':30, 'weights':uniform, 'algorithm':kd_tree, 'leaf_size': 50, 'p': 2	0.74	0.719	0.73	0.73	0.725	0.733	0.46	0.811	0.781
n_neighbors':30, 'weights':distance, 'algorithm':auto, 'leaf_size': 20, 'p': 1	0.78	0.708	0.744	0.744	0.728	0.753	0.489	0.823	0.805	Accepted
n_neighbors':30, 'weights':distance, 'algorithm':auto, 'leaf_size': 20, 'p': 2	0.773	0.705	0.739	0.739	0.724	0.748	0.48	0.816	0.797
n_neighbors':30, 'weights':distance, 'algorithm':auto, 'leaf_size': 30, 'p': 1	0.78	0.708	0.744	0.744	0.728	0.753	0.489	0.823	0.805
n_neighbors':30, 'weights':distance, 'algorithm':auto, 'leaf_size': 30, 'p': 2	0.773	0.705	0.739	0.739	0.724	0.748	0.48	0.816	0.797
n_neighbors':30, 'weights':distance, 'algorithm':auto, 'leaf_size': 50, 'p': 1	0.78	0.708	0.744	0.744	0.728	0.753	0.489	0.823	0.805
n_neighbors':30, 'weights':distance, 'algorithm':auto, 'leaf_size': 50, 'p': 2	0.773	0.705	0.739	0.739	0.724	0.748	0.48	0.816	0.797
n_neighbors':30, 'weights':distance, 'algorithm':ball_tree, 'leaf_size': 20, 'p': 1	0.78	0.708	0.744	0.744	0.728	0.753	0.489	0.823	0.805
n_neighbors':30, 'weights':distance, 'algorithm':ball_tree, 'leaf_size': 20, 'p': 2	0.773	0.705	0.739	0.739	0.724	0.748	0.48	0.816	0.797
n_neighbors':30, 'weights':distance, 'algorithm':ball_tree, 'leaf_size': 30, 'p': 1	0.78	0.708	0.744	0.744	0.728	0.753	0.489	0.823	0.805
n_neighbors':30, 'weights':distance, 'algorithm':ball_tree, 'leaf_size': 30, 'p': 2	0.773	0.705	0.739	0.739	0.724	0.748	0.48	0.816	0.797
n_neighbors':30, 'weights':distance, 'algorithm':ball_tree, 'leaf_size': 50, 'p': 1	0.78	0.708	0.744	0.744	0.728	0.753	0.489	0.823	0.805
n_neighbors':30, 'weights':distance, 'algorithm':ball_tree, 'leaf_size': 50, 'p': 2	0.773	0.705	0.739	0.739	0.724	0.748	0.48	0.816	0.797
n_neighbors':30, 'weights':distance, 'algorithm':kd_tree, 'leaf_size': 20, 'p': 1	0.78	0.708	0.744	0.744	0.728	0.753	0.489	0.823	0.805
n_neighbors':30, 'weights':distance, 'algorithm':kd_tree, 'leaf_size': 20, 'p': 2	0.773	0.705	0.739	0.739	0.724	0.748	0.48	0.816	0.797
n_neighbors':30, 'weights':distance, 'algorithm':kd_tree, 'leaf_size': 30, 'p': 1	0.78	0.708	0.744	0.744	0.728	0.753	0.489	0.823	0.805
n_neighbors':30, 'weights':distance, 'algorithm':kd_tree, 'leaf_size': 30, 'p': 2	0.773	0.705	0.739	0.739	0.724	0.748	0.48	0.816	0.797
n_neighbors':30, 'weights':distance, 'algorithm':kd_tree, 'leaf_size': 50, 'p': 1	0.78	0.708	0.744	0.744	0.728	0.753	0.489	0.823	0.805
n_neighbors':30, 'weights':distance, 'algorithm':kd_tree, 'leaf_size': 50, 'p': 2	0.773	0.705	0.739	0.739	0.724	0.748	0.48	0.816	0.797

## Sheet: meta_SVM
10-Fold results for hyperparameter tuning of SVM meta classifier
C, kernel, gamma, degree	Sensitivity	Specificity	Balanced_acc	Accuracy	Precision	F1-score	MCC	AUC	auPR
C':0.01, 'kernel':linear, 'gamma':scale, 'degree': 3	0.737	0.749	0.743	0.743	0.747	0.742	0.487	0.821	0.79
C':0.01, 'kernel':linear, 'gamma':scale, 'degree': 5	0.737	0.749	0.743	0.743	0.747	0.742	0.487	0.821	0.79
C':0.01, 'kernel':linear, 'gamma':auto, 'degree': 3	0.737	0.749	0.743	0.743	0.747	0.742	0.487	0.821	0.79
C':0.01, 'kernel':linear, 'gamma':auto, 'degree': 5	0.737	0.749	0.743	0.743	0.747	0.742	0.487	0.821	0.79
C':0.01, 'kernel':poly, 'gamma':scale, 'degree': 3	0.812	0.223	0.517	0.517	0.552	0.561	0.117	0.657	0.628
C':0.01, 'kernel':poly, 'gamma':scale, 'degree': 5	1	0.004	0.502	0.502	0.501	0.668	0.035	0.5	0.5
C':0.01, 'kernel':poly, 'gamma':auto, 'degree': 3	0.81	0.223	0.517	0.517	0.55	0.559	0.115	0.657	0.628
C':0.01, 'kernel':poly, 'gamma':auto, 'degree': 5	1	0.004	0.502	0.502	0.501	0.668	0.035	0.5	0.5
C':0.01, 'kernel':rbf, 'gamma':scale, 'degree': 3	0.772	0.633	0.702	0.702	0.679	0.72	0.413	0.769	0.727
C':0.01, 'kernel':rbf, 'gamma':scale, 'degree': 5	0.772	0.633	0.702	0.702	0.679	0.72	0.413	0.769	0.727
C':0.01, 'kernel':rbf, 'gamma':auto, 'degree': 3	0.772	0.632	0.702	0.702	0.679	0.72	0.413	0.769	0.727
C':0.01, 'kernel':rbf, 'gamma':auto, 'degree': 5	0.772	0.632	0.702	0.702	0.679	0.72	0.413	0.769	0.727
C':0.01, 'kernel':sigmoid, 'gamma':scale, 'degree': 3	0.874	0.633	0.754	0.754	0.705	0.78	0.523	0.816	0.768
C':0.01, 'kernel':sigmoid, 'gamma':scale, 'degree': 5	0.874	0.633	0.754	0.754	0.705	0.78	0.523	0.816	0.768
C':0.01, 'kernel':sigmoid, 'gamma':auto, 'degree': 3	0.874	0.633	0.754	0.754	0.705	0.78	0.523	0.816	0.768
C':0.01, 'kernel':sigmoid, 'gamma':auto, 'degree': 5	0.874	0.633	0.754	0.754	0.705	0.78	0.523	0.816	0.768
C':0.1, 'kernel':linear, 'gamma':scale, 'degree': 3	0.699	0.718	0.708	0.708	0.713	0.706	0.417	0.785	0.755
C':0.1, 'kernel':linear, 'gamma':scale, 'degree': 5	0.699	0.718	0.708	0.708	0.713	0.706	0.417	0.785	0.755
C':0.1, 'kernel':linear, 'gamma':auto, 'degree': 3	0.699	0.718	0.708	0.708	0.713	0.706	0.417	0.785	0.755
C':0.1, 'kernel':linear, 'gamma':auto, 'degree': 5	0.699	0.718	0.708	0.708	0.713	0.706	0.417	0.785	0.755
C':0.1, 'kernel':poly, 'gamma':scale, 'degree': 3	0.947	0.525	0.736	0.736	0.666	0.782	0.521	0.821	0.774
C':0.1, 'kernel':poly, 'gamma':scale, 'degree': 5	0.996	0.104	0.55	0.55	0.526	0.689	0.218	0.815	0.762
C':0.1, 'kernel':poly, 'gamma':auto, 'degree': 3	0.947	0.524	0.736	0.736	0.666	0.782	0.52	0.821	0.774
C':0.1, 'kernel':poly, 'gamma':auto, 'degree': 5	0.995	0.102	0.549	0.549	0.526	0.688	0.215	0.815	0.763
C':0.1, 'kernel':rbf, 'gamma':scale, 'degree': 3	0.901	0.663	0.782	0.782	0.728	0.805	0.581	0.853	0.811
C':0.1, 'kernel':rbf, 'gamma':scale, 'degree': 5	0.901	0.663	0.782	0.782	0.728	0.805	0.581	0.853	0.811
C':0.1, 'kernel':rbf, 'gamma':auto, 'degree': 3	0.901	0.663	0.782	0.782	0.728	0.805	0.581	0.853	0.811
C':0.1, 'kernel':rbf, 'gamma':auto, 'degree': 5	0.901	0.663	0.782	0.782	0.728	0.805	0.581	0.853	0.811
C':0.1, 'kernel':sigmoid, 'gamma':scale, 'degree': 3	0.887	0.699	0.793	0.793	0.747	0.811	0.596	0.873	0.843
C':0.1, 'kernel':sigmoid, 'gamma':scale, 'degree': 5	0.887	0.699	0.793	0.793	0.747	0.811	0.596	0.873	0.843
C':0.1, 'kernel':sigmoid, 'gamma':auto, 'degree': 3	0.887	0.699	0.793	0.793	0.746	0.811	0.596	0.873	0.843
C':0.1, 'kernel':sigmoid, 'gamma':auto, 'degree': 5	0.887	0.699	0.793	0.793	0.746	0.811	0.596	0.873	0.843
C':1, 'kernel':linear, 'gamma':scale, 'degree': 3	0.699	0.718	0.709	0.709	0.713	0.706	0.418	0.783	0.754
C':1, 'kernel':linear, 'gamma':scale, 'degree': 5	0.699	0.718	0.709	0.709	0.713	0.706	0.418	0.783	0.754
C':1, 'kernel':linear, 'gamma':auto, 'degree': 3	0.699	0.718	0.709	0.709	0.713	0.706	0.418	0.783	0.754
C':1, 'kernel':linear, 'gamma':auto, 'degree': 5	0.699	0.718	0.709	0.709	0.713	0.706	0.418	0.783	0.754
C':1, 'kernel':poly, 'gamma':scale, 'degree': 3	0.871	0.718	0.795	0.795	0.756	0.809	0.597	0.862	0.83
C':1, 'kernel':poly, 'gamma':scale, 'degree': 5	0.948	0.424	0.686	0.686	0.622	0.751	0.437	0.826	0.777
C':1, 'kernel':poly, 'gamma':auto, 'degree': 3	0.872	0.718	0.795	0.795	0.756	0.809	0.597	0.862	0.829
C':1, 'kernel':poly, 'gamma':auto, 'degree': 5	0.948	0.423	0.686	0.686	0.622	0.751	0.437	0.826	0.777
C':1, 'kernel':rbf, 'gamma':scale, 'degree': 3	0.861	0.754	0.807	0.807	0.778	0.817	0.618	0.879	0.853	Default and Accepted
C':1, 'kernel':rbf, 'gamma':scale, 'degree': 5	0.861	0.754	0.807	0.807	0.778	0.817	0.618	0.879	0.853
C':1, 'kernel':rbf, 'gamma':auto, 'degree': 3	0.861	0.753	0.807	0.807	0.777	0.817	0.618	0.879	0.853
C':1, 'kernel':rbf, 'gamma':auto, 'degree': 5	0.861	0.753	0.807	0.807	0.777	0.817	0.618	0.879	0.853
C':1, 'kernel':sigmoid, 'gamma':scale, 'degree': 3	0.845	0.746	0.795	0.795	0.769	0.805	0.594	0.87	0.841
C':1, 'kernel':sigmoid, 'gamma':scale, 'degree': 5	0.845	0.746	0.795	0.795	0.769	0.805	0.594	0.87	0.841
C':1, 'kernel':sigmoid, 'gamma':auto, 'degree': 3	0.845	0.745	0.795	0.795	0.769	0.805	0.594	0.87	0.842
C':1, 'kernel':sigmoid, 'gamma':auto, 'degree': 5	0.845	0.745	0.795	0.795	0.769	0.805	0.594	0.87	0.842
C':10, 'kernel':linear, 'gamma':scale, 'degree': 3	0.698	0.719	0.708	0.708	0.713	0.705	0.417	0.783	0.754
C':10, 'kernel':linear, 'gamma':scale, 'degree': 5	0.698	0.719	0.708	0.708	0.713	0.705	0.417	0.783	0.754
C':10, 'kernel':linear, 'gamma':auto, 'degree': 3	0.698	0.719	0.708	0.708	0.713	0.705	0.417	0.783	0.754
C':10, 'kernel':linear, 'gamma':auto, 'degree': 5	0.698	0.719	0.708	0.708	0.713	0.705	0.417	0.783	0.754
C':10, 'kernel':poly, 'gamma':scale, 'degree': 3	0.832	0.757	0.795	0.795	0.774	0.802	0.592	0.859	0.827
C':10, 'kernel':poly, 'gamma':scale, 'degree': 5	0.905	0.557	0.731	0.731	0.672	0.771	0.493	0.822	0.771
C':10, 'kernel':poly, 'gamma':auto, 'degree': 3	0.832	0.757	0.795	0.795	0.774	0.802	0.592	0.859	0.827
C':10, 'kernel':poly, 'gamma':auto, 'degree': 5	0.905	0.557	0.731	0.731	0.672	0.771	0.494	0.822	0.771
C':10, 'kernel':rbf, 'gamma':scale, 'degree': 3	0.818	0.774	0.796	0.796	0.784	0.8	0.593	0.87	0.844
C':10, 'kernel':rbf, 'gamma':scale, 'degree': 5	0.818	0.774	0.796	0.796	0.784	0.8	0.593	0.87	0.844
C':10, 'kernel':rbf, 'gamma':auto, 'degree': 3	0.818	0.774	0.796	0.796	0.784	0.801	0.593	0.87	0.844
C':10, 'kernel':rbf, 'gamma':auto, 'degree': 5	0.818	0.774	0.796	0.796	0.784	0.801	0.593	0.87	0.844
C':10, 'kernel':sigmoid, 'gamma':scale, 'degree': 3	0.738	0.736	0.737	0.737	0.737	0.738	0.475	0.799	0.752
C':10, 'kernel':sigmoid, 'gamma':scale, 'degree': 5	0.738	0.736	0.737	0.737	0.737	0.738	0.475	0.799	0.752
C':10, 'kernel':sigmoid, 'gamma':auto, 'degree': 3	0.741	0.741	0.741	0.741	0.741	0.741	0.481	0.802	0.755
C':10, 'kernel':sigmoid, 'gamma':auto, 'degree': 5	0.741	0.741	0.741	0.741	0.741	0.741	0.481	0.802	0.755
